# Supplementary material for: Analysis of plant LTR-retrotransposons at the fine-scale family level reveals individual molecular patterns
Source: BMC Genomics. 2012 Apr 16;13:137. doi: 10.1186/1471-2164-13-137 (PMC3352295; doi:10.1186/1471-2164-13-137)
Supplement: Additional file 3 — Assignment of previously described cDNA sequences to LTR-RT families. Thirty manually curated sugarcane cDNAs related to LTR-RTs [20] were assigned to a family according Wicker et al. [5]: 80% coverage with 80% nucleotide identity. [file 1471-2164-13-137-S3.XLSX]

## Sheet: Supp. 2
Additional file 3: Assignment of previously described cDNA sequences to LTR-RT families
Family	Associated cDNA
scAle_1	TE098, TE174, TE186, TE197, TE010, TE043, TE070, TE083, TE176, TE028, TE273
scAle_3	TE250
scAngela_2	TE270
scDEL_1	TE027, TE159
scDEL_5	TE219
scIvana_1	TE049
scMaximus_1	TE024, TE018
scMaximus_2	TE057, TE182
