# Supplementary material for: Analysis of plant LTR-retrotransposons at the fine-scale family level reveals individual molecular patterns
Source: BMC Genomics. 2012 Apr 16;13:137. doi: 10.1186/1471-2164-13-137 (PMC3352295; doi:10.1186/1471-2164-13-137)
Supplement: Additional file 6 — LTR-RT information. Name assigned in this paper, pre-existing name from [14,20], GenBank accession number, size of full-length element, length of 5' and 3' LTRs, and sequence of 5 and 3' TSDs, for individual LTR-RT sequences. [file 1471-2164-13-137-S6.XLSX]

## Sheet: Supp. 1
Supplementary table 1: LTR-RT information				LTR size			TSD
Sequence name	Pre-existing name	Superfamily_Lineage	Accession	5'	3'		5'	3'	Element size
RLC_scAle_1.1	Hopscotch-like	Copia_Ale	[GenBank:JN800006]	116	116		gttac	gttac	4972
RLC_scAle_1.2	Hopscotch-like	Copia_Ale	[GenBank:JN800007]	117	117		caagc	caagc	5968
RLC_scAle_1.3	Hopscotch-like	Copia_Ale	[GenBank:JN800008]	114	114		gatcc	gatcc	5666
RLC_scAle_1.4	Hopscotch-like	Copia_Ale	[GenBank:JN800005]	116	116		agatg	agatg	4775
RLC_scAle_2.1		Copia_Ale	[GenBank:JN800009]	238	238		ctaac	ctaac	4851
RLC_scAle_3.1	Hopscotch-like	Copia_Ale	[GenBank:JN800010]	189	189		gtgtt	gtgtt	4789
RLC_scAle_4.1		Copia_Ale	[GenBank:JN800011]	223	223		accc	gaccc	4875
RLC_scAle_5.1		Copia_Ale	[GenBank:JN800012]	198	198		aaacc	aaacc	5305
RLC_scAngela_1.1		Copia_Angela	[GenBank:JN800013]	445	445		ggggc	ggggc	6661
RLC_scAngela_2.1	Stonor-like	Copia_Angela	[GenBank:JN800014]	461	461		gtgcg	gtgcg	8573
RLC_scAngela_3.1		Copia_Angela	[GenBank:JN800015]	434	434		tacct	tacct	6564
RLC_scIvana_1.1	Tnt1-like	Copia_Ivana	[GenBank:JN800016]	239	239		ctatc	ctatc	5276
RLC_scIvana_1.2	Tnt1-like	Copia_Ivana	[GenBank:JN800017]	238	238		gtttg	gtttg	5279
RLC_scIvana_1.3	Tnt1-like	Copia_Ivana	[GenBank:JN800018]	238	238		cggtc	cggtc	5268
RLC_scIvana_2.1		Copia_Ivana	[GenBank:JN800019]	408	408		gactc	gactc	5205
RLC_scIvana_3.1		Copia_Ivana	[GenBank:JN800020]	454	454		ttcct	ttcct	5300
RLC_scIvana_4.1		Copia_Ivana	[GenBank:JN800021]	427	427		gatca	gatca	5325
RLC_scIvana_5.1		Copia_Ivana	[GenBank:JN800022]	282	282		gccgc	gccac	5036
RLC_scIvana_6.1		Copia_Ivana	[GenBank:JN800023]	249	249		tgcac	tgcac	5952
RLC_scMaximus_1.1	Opie-like	Copia_Maximus	[GenBank:JN800024]	1718	1698		cacac	cacat	13658
RLC_scMaximus_1.2	Opie-like	Copia_Maximus	[GenBank:JN800025]	1596	1597		cgcag	cgcag	13327
RLC_scMaximus_1.3	Opie-like	Copia_Maximus	[GenBank:JN800026]	1624	1623		gagtg	gagt	13454
RLC_scMaximus_1.4	Opie-like	Copia_Maximus	[GenBank:JN800027]	1581	1581		agctc	agctc	13391
RLC_scMaximus_1.5	Opie-like	Copia_Maximus	[GenBank:JN800028]	1670	1719		caccg	caccg	13518
RLC_scMaximus_1.6	Opie-like	Copia_Maximus	[GenBank:JN800029]	1607	1601		gagtc	gagtc	11957
RLC_scMaximus_1.7	Opie-like	Copia_Maximus	[GenBank:JN800030]	1646	1621		catca	catca	13476
RLC_scMaximus_1.8	Opie-like	Copia_Maximus	[GenBank:JN800031]	1609	1607		atatc	atatc	13517
RLC_scMaximus_2.1	RLC_Rhum/Opie-like	Copia_Maximus	[GenBank:JN800032]	2256	2229		gaggg	gaggg	11027
RLC_scMaximus_2.2	RLC_Rhum/Opie-like	Copia_Maximus	[GenBank:JN800033]	2289	2287		acggt	acggt	11104
RLC_scMaximus_2.3	RLC_Rhum/Opie-like	Copia_Maximus	[GenBank:JN800034]	2316	2315		acggt		10211
RLC_scMaximus_3.1	RLC_Rhum	Copia_Maximus	[GenBank:JN800035]	1980	1984		ctggc	ctggc	10589
RLC_scMaximus_4.1	RLC_Rhum	Copia_Maximus	[GenBank:JN800036]	2004	2008		atatt	atat	10448
RLG_scDEL_1.1	RLG_TiPunch/Maggy-like/Tekay-like	Gypsy_Del	[GenBank:JN800037]	5139	5127		cttca	cttca	16712
RLG_scDEL_1.2	RLG_TiPunch/Maggy-like/Tekay-like	Gypsy_Del	[GenBank:JN800038]	5012	5010		gtagt	gtagt	16454
RLG_scDEL_1.3	RLG_TiPunch/Maggy-like/Tekay-like	Gypsy_Del	[GenBank:JN800039]	4837	4837		caacg	caacg	16124
RLG_scDEL_1.4	RLG_TiPunch/Maggy-like/Tekay-like	Gypsy_Del	[GenBank:JN800040]	4832	4829		atctt	atctt	16113
RLG_scDEL_1.5	RLG_TiPunch/Maggy-like/Tekay-like	Gypsy_Del	[GenBank:JN800041]	4837	4835		cccta	cccta	16125
RLG_scDEL_1.6	RLG_TiPunch/Maggy-like/Tekay-like	Gypsy_Del	[GenBank:JN800042]	5005	5005		gtgcc	gtgcc	16465
RLG_scDEL_2.1		Gypsy_Del	[GenBank:JN800043]	4103	4201		tacct	tacct	13897
RLG_scDEL_2.2		Gypsy_Del	[GenBank:JN800044]	4094	4224		ctaag	ctaag	13913
RLG_scDEL_3.1		Gypsy_Del	[GenBank:JN800045]	3103	3119		cattc	cattc	11311
RLG_scDEL_4.1		Gypsy_Del	[GenBank:JN800046]	3357	3384		aagct	aagct	11887
RLG_scDEL_5.1	RLG_Cachaca/Maggy-like	Gypsy_Del	[GenBank:JN800047]	2762	2760		gccag	gccag	11725
RLG_scDEL_6.1		Gypsy_Del	[GenBank:JN800048]	3928	3924		gagcc	gagcc	14465
RLG_scReina_1.1		Gypsy_Reina	[GenBank:JN800049]	382	382		caaat	caaat	5164
RLG_scReina_2.1		Gypsy_Reina	[GenBank:JN800050]	315	315		aagtt	aagtt	5748
RLG_scReina_3.1		Gypsy_Reina	[GenBank:JN800051]	416	419		tgagt	tgagt	5490
RLG_scReina_4.1		Gypsy_Reina	[GenBank:JN800052]	385	385		ggtag	ggtag	5208
RLG_scTat_1.1	RLG_Colada	Gypsy_Tat	[GenBank:JN800053]	1299	1289		gtggc	gtggc	15080
RLG_scTat_1.2	RLG_Colada	Gypsy_Tat	[GenBank:JN800054]	1205	1199		actag	actag	15452
RLG_scTat_1.3	RLG_Colada	Gypsy_Tat	[GenBank:JN800055]	1115	1116		tgatg	tgatg	15779
RLG_scTat_1.4	RLG_Colada	Gypsy_Tat	[GenBank:JN800056]	1345	1343		ctcac	ctcac	14361
RLG_scTat_1.5	RLG_Colada	Gypsy_Tat	[GenBank:JN800057]	1149	1147		gtcat	gtcat	17523
RLG_scTat_2.1		Gypsy_Tat	[GenBank:JN800058]	804	804		aaac	aaaac	17145
RLG_scTat_2.2		Gypsy_Tat	[GenBank:JN800059]	793	815		agatc	agatc	12425
RLG_scTat_3.1		Gypsy_Tat	[GenBank:JN800060]	807	807		ggtgg	ggttg	9569
RLG_scTat_4.1		Gypsy_Tat	[GenBank:JN800061]	1096	1105		ttagt	ttagt	17778
RLG_scTat_5.1		Gypsy_Tat	[GenBank:JN800062]	1113	1112		tagcg	tagcg	10807
RLG_scTat_6.1		Gypsy_Tat	[GenBank:JN800063]	458	458		cttgt	cttgt	9218
RLG_scTat_7.1		Gypsy_Tat	[GenBank:JN800064]	698	698		gctct	gctct	12372
